# Supplementary material for: The Facile Synthesis of a Re-Complex Heterogeneous Catalysis System for Enhancing CO2 Photoreduction Activity
Source: Int J Mol Sci. 2023 Jul 5;24(13):11106. doi: 10.3390/ijms241311106 (PMC10342104; doi:10.3390/ijms241311106)
Supplement: Supplementary file 1 [file ijms-24-11106-s001.zip]

Archive with 1 entries (1 files):
- ijms-2458825-supplementary.pdf
